# Supplementary material for: Evaluating a Novel Treatment Adapting a Cognitive Behaviour Therapy Approach for Sexuality Problems after Traumatic Brain Injury: A Single Case Design with Nonconcurrent Multiple Baselines
Source: J Clin Med. 2022 Jun 19;11(12):3525. doi: 10.3390/jcm11123525 (PMC9225377; doi:10.3390/jcm11123525)
Supplement: Supplementary file 1 [file jcm-11-03525-s001.zip]

Archive with 1 entries (1 files):
- jcm-1721342-supplementary.pdf
